# Supplementary material for: Segmental copy number amplifications are more stable than aneuploidies in the absence of selection
Source: Mol Biol Evol. 2026 Apr 11;43(4):msag095. doi: 10.1093/molbev/msag095 (PMC13107562; doi:10.1093/molbev/msag095)
Supplement: msag095_Supplementary_Data [file msag095_supplementary_data.zip]

Archive with 2 entries (2 files):
- De_et_al_revision2_Supplementary_Figures.pdf
- De_et_al_revision2_Supplementary_Tables_Methods.pdf
